# Supplementary material for: 17-DMAG-Loaded HER2-Targeted Extracellular Vesicles Induce PARP/Caspase3-Mediated Apoptosis in Gastric Carcinoma
Source: Int J Mol Sci. 2026 Jun 15;27(12):5377. doi: 10.3390/ijms27125377 (PMC13300701; doi:10.3390/ijms27125377)
Supplement: Supplementary file 1 [file ijms-27-05377-s001.zip]

Archive with 1 entries (1 files):
- ijms-4306570-supplementary.pdf
